# Supplementary material for: Human Impacts and Climate Change Influence Nestedness and Modularity in Food-Web and Mutualistic Networks
Source: PLoS One. 2016 Jun 20;11(6):e0157929. doi: 10.1371/journal.pone.0157929 (PMC4913940; doi:10.1371/journal.pone.0157929)
Supplement: S1 Table — This table includes the network ID, network type (i.e., binary or weighted), reference, nestedness (standardized NODF), modularity (standardized M), the number of species (#Species), the number of links (#Links), climatic and geographic parameters [i.e., longitude, latitude, elevation, mean annual temperature (Tmean), temperature seasonality (Tseasonality), annual precipitation (Pann), precipitation seasonality (Pseasonality), human impact, temperature-change velocity (Tvelocity), and precipitation-change velocity (Pvelocity)]. (CSV) [file pone.0157929.s001.csv]

Network_ID	Network_type	Reference	standardized_NODF	standardized_M	#Species	#Links	Longitude	Latitude	Elevation	T_mean	T_seasonality	P_ann	P_seasonality	Human_impact	T_velocity	P_velocity
3	binary	G. M. Woodwell, "Toxic Substances and Ecological Cycles', Scientific American, 216 (1967)	-0.661720883346451	1.71903177628897	24	34	-73.88	40.63	-0.6	121	8608	1116	10	59	1625926.50904646	92628.9294072151
6	binary	G.E. MacGinitie. (1935). Ecological Aspects of a California Marine Estuary. American Midland Naturalist, 16 (5), pp. 629-765.	-1.62864338429919	4.7443331035712	25	44	-121.73	36.82	12	139	2756	440	89	71	215379.26890586	23420.6658197312
16	binary	Copeland, B. J.,Tenore, K.R. and Horton, D.B. (1974). Oligohaline regime. in: H. T. Odum, B. J. Copeland, and E. A. McMahan, (eds). Coastal ecological systems of the United States. Volume 2. (The Conservation Foundation, Washington, DC).	-0.572526162405616	3.85661316674925	14	20	-76.69	35.14	0	167	7087	1360	24	28	1188673.4718528	41199.8599364463
19	binary	Brooks, J.L. and Deevey, E.S. (1963). New England, In: D. G. Frey, (ed). Limnology in North America. (University of Wisconsin Press, Madison, Wisconsin, USA), pp. 117-162.	-2.53400393946756	3.2538430919042	17	32	-69.64	45.66	313.5	38	10386	1014	16	12	926059.576187388	654079.964695394
34	binary	J. R. Erichsen Jones. (1949). A Further Ecological Study of Calcareous Streams in the 'Black Mountain' District of South Wales. Journal of Animal Ecology. 18(2), pp. 142-159.	1.36949583379178	4.16934857045547	12	27	-3.9	51.69	20.6	102	4484	1176	25	78	190550.577474583	2566.82082724245
35	binary	G.W. Minshall. (1967). Role of Allochthonous Detritus in the Trophic Stucture of a Woodland Springbrook Community. Ecology. 48(1), pp. 139-149.	-1.43442627295539	3.76222816505351	13	36	-82.69	38.14	180.1	121	8270	1095	16	21	547860.438263221	88250.7099985962
45	binary	L.J. Tilly. (1968). The Structure and Dynamics of Cone Spring. Ecological Monographs. 38(2), pp. 169-197.	-5.15967216108443	4.07404024934066	11	20	-91.35	41.38	186.5	102	10515	916	38	73	1990336.97612566	977731.710933615
46	binary	Patten, B.C. and 40 co-authors, (1975). Total ecosystem model for a cove in Lake Texoma. In: B.C. Patten, (ed) Systems Analysis and Simulation in Ecology Vol. 3, (Academic Press, New York), pp. 205_421.	-2.10426660705897	1.60252661928861	19	68	-96.67	33.89	188.1	173	8185	987	31	30	1971907.93005039	16572.528875243
55	binary	Milne, H. and Dunnet, G.M., (1972). Standing crop, productivity and trophic relations of the fauna of the Ythan estuary. In: R.S.K. Barnes, and J. Green, (eds). The Estuarine Environment, (Applied Science Publications, Edinburgh, Scotland), pp. 86-106.	-1.78698723563161	3.48199954183551	12	18	-2	57.34	1	83	3927	799	16	60	512316.728097845	24059.1835597208
56	binary	Milne, H. and Dunnet, G.M., (1972). Standing crop, productivity and trophic relations of the fauna of the Ythan estuary. In: R.S.K. Barnes, and J. Green, (eds). The Estuarine Environment, (Applied Science Publications, Edinburgh, Scotland), pp. 86-106.	-2.47848176523842	1.22599781210577	12	16	-2	57.34	1	83	3927	799	16	60	512316.728097845	24059.1835597208
63	binary	J.R. Erichsen Jones. (1950). A Further Ecological Study of the River Rheidol: The Food of the Common Insects of the Main-Stream. Journal of Animal Ecology. 19(2), pp. 159-174.	1.8858147420907	8.42799341326567	18	75	-4.07	52.4	5.1	94	3861	1094	23	84	551933.846918209	2838.73740985013
64	binary	K.W. Cummins, W.P. Coffman, and P.A. Roff. (1966). Trophic relationships in a small woodland stream. Verh. Internat. Verein. Limnol. 16, pp. 627-638.	0.0653317413788651	2.40363670748428	19	28	-80.42	41.65	307.3	86	8977	1050	17	50	1285178.07256218	147106.626927352
65	binary	Tsuda, M. (1972). Interim results of the Yoshino River productivity survey, especially on benthic animals. In: Z. Kajak and A. Hillbricht-Ilkowska (eds). Productivity Problems of Freshwaters. (Polish Scientific, Warsaw), pp. 827-841.	-10.4012038520984	12.7329164986279	16	43	134.13	34.06	46	152	7532	1561	48	56	67676.6002810013	1044569.64880269
66	binary	Mann, K.H., Britton, R.H., Kowalczewski, A., Lack, T.J., Matthews, C.P. and McDonald, I. (1972). Productivity and energy flow at all trophic levels in the River Thames, England. In: Z. Kajak and A. Hillbricht-Ilkowska, (eds). (Polish Scientific, Warsaw), pp. 579-596.	0.317650917419697	3.15280413143464	10	18	0.04	51.5	1	107	4806	615	13	81	318580.847838979	6391.13251129051
67	binary	C.A. Carlson. (1968). Summer Bottom Fauna of the Mississippi River, above Dam 19, Keokuk, Iowa. Ecology. 49(1), pp. 162-169.	-0.161031254098602	6.24543017697393	21	62	-91.38	40.45	158.1	107	10289	941	35	56	2165412.91384042	199110.347327095
70	binary	Kemp, W.M., Smith, W.H.B., McKellar, H.N., Lehman, M.E., Homer, M., Young, D.L. and Odum, H.T. (1977). Energy cost-benefit analysis applied to power plants near Crystal River, Florida. In C.A.S. Hall and J.W. Day, Jr. (eds). Ecosystem Modeling in Theory and Practice: An Introduction with Case Histories (Wiley, New York), pp. 507-543.	-0.487615592478657	4.37984444794913	14	28	-82.64	28.91	0.6	212	4987	1350	48	32	820092.550348059	98065.8623887275
72	binary	Baril, A. (1983). Effect of the water mite Piona constricta on planktonic community structure. M.Sc. Thesis, University of Ottawa, Canada.	-1.25483231264259	4.0824496691171	17	32	-74.05	48.88	496.8	1	11853	984	29	6	629659.094012831	330485.96872223
76	binary	Schiemer, F. (1979). The benthic community of the open lake. In: H. L_ffler, (ed). Neusiedlersee: The Limnology of a Shallow Lake in Central Europe, Junk, The Hague, pp. 337_384.	-0.3033026633186	-0.858099684568603	14	17	16.77	47.87	110	101	7457	603	29	21	703402.356017143	41749.274319784
77	binary	Riedel, D. (1962). Der Margheritensee (Sudabessinien) - Zugleich ein Beitrag zur Kenntnis der Abessinischen Graben-Seen. Arch. Hydrobiol. 58(4):435-466.	-0.0793931004911451	1.39748915219451	13	24	37.86	6.36	1176	241	809	682	49	21	195523.759233687	227615.170061315
85	binary	Mizuno, N. & Furtado, J.I. (1982). Ecological notes on fishes. In J. I. Furtado & S. Mori (eds), The Ecology of a Tropical Freshwater Swamp, the Tasek Bera. (Dr W. Junk Publishers, The Hague), pp.321-349.	-0.218671912270635	6.64789338100021	27	49	102.65	3.04	35.2	266	519	2069	30	26	65329.808901529	108349.624010888
89	binary	P.H.T. Hartley. (1948). Food and Feeding Relationships in a Community of Fresh-Water Fishes. Journal of Animal Ecology. 17(1), pp.1-14.	0.202450224739155	2.40230413841371	18	32	-0.15	52.04	48.2	98	4940	605	10	40	473346.901572157	6804.97488147337
114	binary	Marshall, B.E. (1982). The fish of Lake McIlwaine. In: J. A. Thornton (ed). Lake McIlwaine: the eutrophication and recovery of a tropical man-made lake. Monographia Biologicae, Vol 49, (D. W. Junk Publishers, The Hague), pp. 156-188.	1.61797194464198	0.977783962665083	19	35	30.8	-17.89	1366	183	2783	785	104	28	344224.42212896	260953.421000356
118	binary	Blindloss, M.E., Holden, A.V., Bailey-Watts, A.E. and Smith, I.R. (1972). Phytoplankton production, chemical and physical conditions in Loch Leven. In: Z. Kajak and A. Hillbricht-Ilkowska (eds), Productivity Problems of Freshwaters, (Polish Scientific Publishers, Warsaw), pp. 639-659.	-3.04657131512224	3.59987671798925	14	21	-5.15	56.69	73.4	79	4451	1912	30	51	235707.663859189	47194.2071107953
119	binary	Mann, K.H. (1972). Case history: The River Thames. In: R. T. Oglesby, C. A. Carlson, and J. A. McCann (eds). River Ecology and Man, (Academic Press, New York and London), pp. 215-232.	-1.9993233211137	4.55488779248699	10	16	0.04	51.5	1.2	107	4806	615	13	81	318580.847838979	6391.13251129051
121	binary	F.B. vanEs. (1977). A preliminary carbon budget for a part of the Ems estuary: The Dollard. Helgolander wiss. Meeresunters. 30, pp. 283-294.	-1.1296122694311	2.77363823812979	12	30	5.22	52.24	3	92	5320	803	17	75	1713901.2849971	42368.1759291559
124	binary	N.C. Collins, R. Mitchell, R.G. Wiegert. (1976). Functional Analysis of a Thermal Spring Ecosystem, with an Evaluation of the Role of Consumers. Ecology. 57(6), pp.1221-1232.	-3.84695521756985	1.67965734637449	11	16	-110.57	44.47	2401.8	-6	8598	616	16	18	76028.868483201	21578.1835360675
126	binary	P. Larsson, J.E. Brittain, L. Lien, A. Lillehammer, and K. Tangen. (1978). The Lake Ecosystem of Ovre Heimdalsvatn. Holarctic Ecology, 1, pp. 304-320.	-6.16707412829767	7.65964647841714	27	48	7.71	62	849	-3	5606	1104	24	20	74364.1360541567	10025.4488988562
127	binary	Beaver, R.A. (1979) Fauna and food webs of pitcher plants in West Malaysia, The Malayan Nature Journal 33(1):1-10.	-1.99014656892786	0.0928188349735691	16	18	102.17	3.86	603.2	247	523	2337	28	34	1539.77855120148	22796.7929361684
128	binary	Beaver, R.A. (1979) Fauna and food webs of pitcher plants in West Malaysia, The Malayan Nature Journal 33(1):1-10.	-1.60659432346863	-1.16973599559755	14	16	102.17	3.86	603.2	247	523	2337	28	34	1539.77855120148	22796.7929361684
130	binary	Odum, W.E. and Heald, E.J. (1975). The detritus-based food web of an estuarine mangrove community, In: Estuarine Research, Vol. 1, Chemistry, Biology and the Estuarine System, (Academic Press, New York), pp. 265-286.	-2.48378564832536	-0.456441506640967	14	17	-81.37	25.87	0	233	3536	1340	69	45	331722.829354283	79989.3834357818
131	binary	R.A. Beaver. (1985). Geographical variation in food web structure in Nepenthes pitcher plants. Ecological Entomology, 10, pp. 241- 248.	-2.91574648817476	10.889393024327	19	35	102.17	3.86	603.2	247	523	2337	28	34	1539.77855120148	22796.7929361684
132	binary	R.A. Beaver. (1985). Geographical variation in food web structure in Nepenthes pitcher plants. Ecological Entomology, 10, pp. 241- 248.	-4.51673130725669	11.2696416151672	18	42	102.17	3.86	603.2	247	523	2337	28	34	1539.77855120148	22796.7929361684
133	binary	R.A. Beaver. (1985). Geographical variation in food web structure in Nepenthes pitcher plants. Ecological Entomology, 10, pp. 241- 248.	-0.957558561833994	1.03149445351105	8	10	80.69	7.63	553.2	259	972	1833	58	40	8006.21777482592	8017.56627658178
134	binary	R.A. Beaver. (1985). Geographical variation in food web structure in Nepenthes pitcher plants. Ecological Entomology, 10, pp. 241- 248.	-6.76971356935314	6.30161254469794	11	19	46.58	-19.64	1118.9	201	2091	1519	97	28	26209.8762631596	175356.300785778
141	binary	R.P. Seifert, and F. H. Seifert. (1976). A Community Matrix Analysis of Heliconia Insect Communities. The American Naturalist. 110(973), pp. 461-483.	-0.523546203391553	1.0884604265044	9	8	-84.81	10.41	1082.2	205	679	3261	46	40	3681.68249450198	6132.0391766343
143	binary	Kitching, R.L. and Pimm, S.L. (1988). The length of food chains: phytotelmata in Australia and elsewhere. Proc. Ecol. Soc. Aust. 14:123-140. (from Snow, E.W. (1958), Stratification of arthropods in a wet stump cavity. Ecology 39(1):83-88.).	-5.84732333085739	4.38537477903106	12	14	-87.41	34.68	171.3	156	7730	1406	19	46	1269178.11270361	47527.902641142
205	binary	A.G. Hildrew, C.R. Townsend, and A. Hasham. (1985). The predatory Chironomidae of an iron-rich stream: feeding ecology and food web structure. Ecological Entomology, 10, 403-413.	-1.39671666084108	16.1145382470226	24	91	-0.1	51.24	140.5	99	4793	691	15	56	760198.159556814	13754.3709530825
206	binary	J.R. Erichsen Jones. (1949). A Further Ecological Study of Calcareous Streams in the 'Black Mountain' District of South Wales. Journal of Animal Ecology. 18(2), pp. 142-159.	0.255975036492472	17.0757351526409	29	105	-3.81	51.72	178.7	95	4535	1271	25	65	164001.88945685	2126.60778117794
207	binary	D.G. Koslucher, and G.W. Minshall. (1973). Food Habits of Some Benthic Invertebrates in a Northern Cool-Desert Stream (Deep Creek, Curlew Valley, Idaho-Utah). Transactions of the American Microscopial Society, 92(3), pp. 441-452.	-3.0451800982946	8.91072944275706	32	140	-112.71	42.01	1381.3	76	9094	330	21	7	79063.1648009087	18813.7460957013
208	binary	W. L. Minckley, (1963). The ecology of a spring stream, Doe Run, Meade County, Kentucky. Wildl. Monogr. 11, pp:1-124.	-0.655602942647475	3.45451434811462	11	30	-84.55	38.99	194.5	118	8938	1074	16	59	1694682.08364538	166172.350532718
209	binary	G.W. Minshall (1967). Role of Allochthonous Detritus in the Trophic Structure of a Woodland Springbrook Community. Ecology. 48(1), pp. 139-149.	-5.24778196127184	8.01060427838579	24	94	-87.57	37.09	132.6	140	8523	1238	14	15	1738642.62533122	6665.34617665211
210	binary	E. Percival and H. Whitehead (1929). A Quantitative Study of the Fauna of Some Types of Stream-Bed. Journal of Ecology. 17(2), pp. 282-314.	-8.59463309459173	22.5498745683403	60	185	-2.14	54.2	261.3	68	4557	1301	20	28	168602.986802214	10232.5535156867
211	binary	Ricker, W.E. (1934). An ecological classification of certain Ontario streams. Univ. Toronto Studies, Biol. Serv. 37, (Publ. Ontario Fish. Res. Lab.), 49:7-114.	-8.28071411559225	14.5107608906285	34	72	-80.02	44.3	215	64	9544	859	12	37	1420488.91726503	435144.843417734
213	binary	R. M. Badcock (1949). Studies in stream life tributaries of the Welsh Dee. Journal of Animal Ecology, 18, pp. 193-208, from Price, P.W. (ed), (1984) Insect Ecology, 2nd ed., New York: John Wiley, p. 23.	1.23144020145714	9.825722624015	34	112	-3.56	52.91	160.1	80	4499	1146	22	34	144971.355143986	356.427391370147
214	binary	R.M. Thompson and C.R. Townsend. (2003). Impacts on Stream Food Webs of Native and Exotic Forest: An Intercontinental Comparison. Ecology. 84(1), pp. 145-161.	2.17553673017982	7.93668050339329	92	181	-69.23	44.82	69.9	62	9943	1076	11	56	1322783.20789977	217025.287794653
215	binary	R.M. Thompson and C.R. Townsend. (2003). Impacts on Stream Food Webs of Native and Exotic Forest: An Intercontinental Comparison. Ecology. 84(1), pp. 145-161.	1.08434866365933	19.1295834302817	129	343	-69.22	44.81	60.1	62	9943	1076	11	40	1322783.20789977	217025.287794653
216	binary	R.M. Thompson and C.R. Townsend. (2003). Impacts on Stream Food Webs of Native and Exotic Forest: An Intercontinental Comparison. Ecology. 84(1), pp. 145-161.	-0.033973283146263	6.2681315546082	68	126	-83.46	35.17	664.2	116	6949	1713	11	26	154897.677488998	3558.35085641277
217	binary	R.M. Thompson and C.R. Townsend. (2003). Impacts on Stream Food Webs of Native and Exotic Forest: An Intercontinental Comparison. Ecology. 84(1), pp. 145-161.	0.183852706818093	4.20370576143119	78	148	-83.57	35.19	1359.3	97	6941	1915	9	20	89757.7346846923	3657.09909076088
218	binary	R.M. Thompson and C.R. Townsend. (2004). Land-use influences on New Zealand stream communities: effects of species composition, functional organisation, and food-web structure. New Zealand Journal of Marine and Freshwater Research. 38, pp. 595-608.	-2.52586645220135	16.3739354740815	99	268	170.1	-45.8	340.4	86	3817	847	10	30	31625.3138418295	1397.22706599308
219	binary	R.M. Thompson and C.R. Townsend. (2004). Land-use influences on New Zealand stream communities: effects of species composition, functional organisation, and food-web structure. New Zealand Journal of Marine and Freshwater Research. 38, pp. 595-608.	-3.38213417740675	15.5606028683246	103	241	170.1	-45.8	340.4	86	3817	847	10	30	31625.3138418295	1397.22706599308
220	binary	R.M. Thompson and C.R. Townsend. (2004). Land-use influences on New Zealand stream communities: effects of species composition, functional organisation, and food-web structure. New Zealand Journal of Marine and Freshwater Research. 38, pp. 595-608.	-1.66268004421429	10.6382544594425	81	187	170.1	-45.8	340.4	86	3817	847	10	30	31625.3138418295	1397.22706599308
222	binary	R.M. Thompson and C.R. Townsend. (2004). Land-use influences on New Zealand stream communities: effects of species composition, functional organisation, and food-web structure. New Zealand Journal of Marine and Freshwater Research. 38, pp. 595-608.	-1.88738485969392	10.7253129855373	88	240	170.1	-45.8	340.4	86	3817	847	10	30	31625.3138418295	1397.22706599308
223	binary	R.M. Thompson and C.R. Townsend. (2004). Land-use influences on New Zealand stream communities: effects of species composition, functional organisation, and food-web structure. New Zealand Journal of Marine and Freshwater Research. 38, pp. 595-608.	0.189958767431444	10.7204329272654	93	227	170.1	-45.8	340.4	86	3817	847	10	30	31625.3138418295	1397.22706599308
224	binary	R.M. Thompson and C.R. Townsend. (2004). Land-use influences on New Zealand stream communities: effects of species composition, functional organisation, and food-web structure. New Zealand Journal of Marine and Freshwater Research. 38, pp. 595-608.	0.294691119191477	7.36294137497315	66	117	170.1	-45.8	340.4	86	3817	847	10	30	31625.3138418295	1397.22706599308
225	binary	R.M. Thompson and C.R. Townsend. (2004). Land-use influences on New Zealand stream communities: effects of species composition, functional organisation, and food-web structure. New Zealand Journal of Marine and Freshwater Research. 38, pp. 595-608.	0.915989819758718	8.38797444426442	80	154	170.1	-45.8	340.4	86	3817	847	10	30	31625.3138418295	1397.22706599308
227	binary	R.M. Thompson and C.R. Townsend. (2004). Land-use influences on New Zealand stream communities: effects of species composition, functional organisation, and food-web structure. New Zealand Journal of Marine and Freshwater Research. 38, pp. 595-608.	-0.436276425273393	22.4026130654934	84	352	170.1	-45.8	340.4	86	3817	847	10	30	31625.3138418295	1397.22706599308
228	binary	R.M. Thompson and C.R. Townsend. (2004). Land-use influences on New Zealand stream communities: effects of species composition, functional organisation, and food-web structure. New Zealand Journal of Marine and Freshwater Research. 38, pp. 595-608.	-5.09856937301378	26.6803387533089	96	634	170.1	-45.8	340.4	86	3817	847	10	30	31625.3138418295	1397.22706599308
229	binary	R.M. Thompson and C.R. Townsend. (2004). Land-use influences on New Zealand stream communities: effects of species composition, functional organisation, and food-web structure. New Zealand Journal of Marine and Freshwater Research. 38, pp. 595-608.	-7.85636427096503	11.0590140548631	98	629	170.1	-45.8	340.4	86	3817	847	10	30	31625.3138418295	1397.22706599308
230	binary	R.M. Thompson and C.R. Townsend. (2004). Land-use influences on New Zealand stream communities: effects of species composition, functional organisation, and food-web structure. New Zealand Journal of Marine and Freshwater Research. 38, pp. 595-608.	-3.25591533190823	39.5723893263918	78	375	170.1	-45.8	340.4	86	3817	847	10	30	31625.3138418295	1397.22706599308
231	binary	R.M. Thompson and C.R. Townsend. (2004). Land-use influences on New Zealand stream communities: effects of species composition, functional organisation, and food-web structure. New Zealand Journal of Marine and Freshwater Research. 38, pp. 595-608.	-11.8065810287329	27.5026713991848	112	830	170.1	-45.8	340.4	86	3817	847	10	30	31625.3138418295	1397.22706599308
232	binary	R.M. Thompson and C.R. Townsend. (2004). Land-use influences on New Zealand stream communities: effects of species composition, functional organisation, and food-web structure. New Zealand Journal of Marine and Freshwater Research. 38, pp. 595-608.	-16.9978033440672	15.3355494436154	86	423	170.1	-45.8	340.4	86	3817	847	10	30	31625.3138418295	1397.22706599308
233	binary	R.M. Thompson and C.R. Townsend. (2004). Land-use influences on New Zealand stream communities: effects of species composition, functional organisation, and food-web structure. New Zealand Journal of Marine and Freshwater Research. 38, pp. 595-608.	-6.22216670593078	10.3792503913451	86	375	170.1	-45.8	340.4	86	3817	847	10	30	31625.3138418295	1397.22706599308
234	binary	R.M. Thompson and C.R. Townsend. (2004). Land-use influences on New Zealand stream communities: effects of species composition, functional organisation, and food-web structure. New Zealand Journal of Marine and Freshwater Research. 38, pp. 595-608.	-8.3666171638286	19.5981635892364	94	564	170.1	-45.8	340.4	86	3817	847	10	30	31625.3138418295	1397.22706599308
235	binary	R.M. Thompson and C.R. Townsend. (2004). Land-use influences on New Zealand stream communities: effects of species composition, functional organisation, and food-web structure. New Zealand Journal of Marine and Freshwater Research. 38, pp. 595-608.	-4.42813383952393	17.0764761413241	108	707	170.1	-45.8	340.4	86	3817	847	10	30	31625.3138418295	1397.22706599308
236	weighted	R.M. Thompson and C.R. Townsend. (2004). Land-use influences on New Zealand stream communities: effects of species composition, functional organisation, and food-web structure. New Zealand Journal of Marine and Freshwater Research. 38, pp. 595-608.	-5.93586884734927	15.3480348616338	69	170	170.1	-45.8	340.4	86	3817	847	10	30	31625.3138418295	1397.22706599308
237	weighted	R.M. Thompson and C.R. Townsend. (2004). Land-use influences on New Zealand stream communities: effects of species composition, functional organisation, and food-web structure. New Zealand Journal of Marine and Freshwater Research. 38, pp. 595-608.	-1.5928533690066	9.92139641442616	57	142	170.1	-45.8	340.4	86	3817	847	10	30	31625.3138418295	1397.22706599308
238	weighted	R.M. Thompson and C.R. Townsend. (2004). Land-use influences on New Zealand stream communities: effects of species composition, functional organisation, and food-web structure. New Zealand Journal of Marine and Freshwater Research. 38, pp. 595-608.	-4.2731520691531	19.7753957016864	72	224	170.1	-45.8	340.4	86	3817	847	10	30	31625.3138418295	1397.22706599308
239	weighted	R.M. Thompson and C.R. Townsend. (2004). Land-use influences on New Zealand stream communities: effects of species composition, functional organisation, and food-web structure. New Zealand Journal of Marine and Freshwater Research. 38, pp. 595-608.	-0.654452094563601	1.16848399157268	69	188	170.1	-45.8	340.4	86	3817	847	10	30	31625.3138418295	1397.22706599308
240	weighted	R.M. Thompson and C.R. Townsend. (2004). Land-use influences on New Zealand stream communities: effects of species composition, functional organisation, and food-web structure. New Zealand Journal of Marine and Freshwater Research. 38, pp. 595-608.	1.83905857806299	11.555654109354	67	160	170.1	-45.8	340.4	86	3817	847	10	30	31625.3138418295	1397.22706599308
241	weighted	R.M. Thompson and C.R. Townsend. (2004). Land-use influences on New Zealand stream communities: effects of species composition, functional organisation, and food-web structure. New Zealand Journal of Marine and Freshwater Research. 38, pp. 595-608.	-1.18717949670863	5.70985198153748	69	153	170.1	-45.8	340.4	86	3817	847	10	30	31625.3138418295	1397.22706599308
242	weighted	R.M. Thompson and C.R. Townsend. (2004). Land-use influences on New Zealand stream communities: effects of species composition, functional organisation, and food-web structure. New Zealand Journal of Marine and Freshwater Research. 38, pp. 595-608.	-5.56125389749449	20.9525957569763	81	288	170.1	-45.8	340.4	86	3817	847	10	30	31625.3138418295	1397.22706599308
243	weighted	R.M. Thompson and C.R. Townsend. (2004). Land-use influences on New Zealand stream communities: effects of species composition, functional organisation, and food-web structure. New Zealand Journal of Marine and Freshwater Research. 38, pp. 595-608.	-1.00729452146592	10.8323698628085	39	103	170.1	-45.8	340.4	86	3817	847	10	30	31625.3138418295	1397.22706599308
244	weighted	R.M. Thompson and C.R. Townsend. (2004). Land-use influences on New Zealand stream communities: effects of species composition, functional organisation, and food-web structure. New Zealand Journal of Marine and Freshwater Research. 38, pp. 595-608.	-5.90274576501819	11.4071848948671	70	182	170.1	-45.8	340.4	86	3817	847	10	30	31625.3138418295	1397.22706599308
245	weighted	R.M. Thompson and C.R. Townsend. (2004). Land-use influences on New Zealand stream communities: effects of species composition, functional organisation, and food-web structure. New Zealand Journal of Marine and Freshwater Research. 38, pp. 595-608.	-1.17725302238342	3.31046026215144	55	129	170.1	-45.8	340.4	86	3817	847	10	30	31625.3138418295	1397.22706599308
246	weighted	R.M. Thompson and C.R. Townsend. (2004). Land-use influences on New Zealand stream communities: effects of species composition, functional organisation, and food-web structure. New Zealand Journal of Marine and Freshwater Research. 38, pp. 595-608.	-3.18876707986566	4.34304423015016	59	151	170.1	-45.8	340.4	86	3817	847	10	30	31625.3138418295	1397.22706599308
247	weighted	R.M. Thompson and C.R. Townsend. (2004). Land-use influences on New Zealand stream communities: effects of species composition, functional organisation, and food-web structure. New Zealand Journal of Marine and Freshwater Research. 38, pp. 595-608.	-1.60081056926241	7.38039461581851	49	108	170.1	-45.8	340.4	86	3817	847	10	30	31625.3138418295	1397.22706599308
249	weighted	Angelini, R., Agostinho, A.A. (2005). Food web model of the Upper Paran´a River Floodplain: description and aggregation effects. Ecological Modelling. 181, pp. 109-121.	1.08151772574063	15.3361064190417	40	181	-53.62	-22.98	234	227	2454	1362	37	28	206705.010368637	38685.1968998756
250	weighted	Angelini, R., Gomes, L. C., and Agostinho, A. A. (2006). Modeling energy flow in a Large Neotropical Reservoir: a tool do evaluate fishing and stability. Neotropical Ichthyology, Rio Grande do Sul, 4 (2), pp. 253-260.	1.94752118310573	12.1574345977166	32	135	-54.51	-25.34	217	213	3467	1704	20	28	110645.195533154	63665.1138304824
251	weighted	Angelini, R., Gomes, L. C., and Agostinho, A. A. (2006). Modeling energy flow in a Large Neotropical Reservoir: a tool do evaluate fishing and stability. Neotropical Ichthyology, Rio Grande do Sul, 4 (2), pp. 253-260.	1.85262224125537	11.3903017411822	33	137	-54.51	-25.34	217	213	3467	1704	20	28	110645.195533154	63665.1138304824
252	weighted	Angelini, R., Aloisio, G. R., and Carvalho, A. R. (2010). Mixed food web control and stability in a Cerrado River (Brazil). Pan- American Journal of Aquatic Sciences, 5, pp. 421-431.	-1.29032631368816	2.17802635028199	13	33	-50.83	-19.2	413.8	242	1500	1451	73	34	324167.731569151	89529.5018553084
254	weighted	Angelini, R., Morais, R.J., Cattella, A.C., Resende, E.K., and Libralato, S. (2013). Aquatic food webs of the oxbow lakes in the Pantanal: A new site for fisheries guaranteed by alternated control?. Ecological Modelling, 253, pp. 82-96.	-1.01548505477676	19.7179442291796	39	248	-55.91	-20.14	131	247	2259	1409	54	23	340937.352391902	86337.1241448683
255	weighted	Angelini, R., Morais, R.J., Cattella, A.C., Resende, E.K., and Libralato, S. (2013). Aquatic food webs of the oxbow lakes in the Pantanal: A new site for fisheries guaranteed by alternated control?. Ecological Modelling, 253, pp. 82-96.	1.60637231379712	18.4749944831688	39	229	-57.07	-19.25	87.2	259	2172	1187	59	20	234863.405866597	36161.6855957841
256	weighted	Angelini, R., Morais, R.J., Cattella, A.C., Resende, E.K., and Libralato, S. (2013). Aquatic food webs of the oxbow lakes in the Pantanal: A new site for fisheries guaranteed by alternated control?. Ecological Modelling, 253, pp. 82-96.	2.04942979579816	19.7290236173857	40	241	-57.23	-19.26	85.6	258	2152	1159	59	20	234863.405866597	25863.1913185806
263	binary	Schneider, D.W. (1997). Predation and Food Web Structure along a Habitat Duration Gradient. Oecologia. 110, pp. 567-575.	-6.38882077549371	38.6416738380601	77	938	-89.47	46.08	534.3	38	10935	817	41	3	715572.56508474	333253.899041058
264	binary	Stagliano, D.M., and Whiles, M.R. (2002). Macroinvertebrate Production and Trophic Structure in a Tallgrass Prairie Headwater Stream. Journal of the North American Benthological Society. 21, pp. 97-113.	-4.30885956319404	4.24725791025854	12	19	-96.61	39.12	316.8	122	9985	863	51	46	649533.067727823	3663.25721809323
269	weighted	Liu, Q-I., Chen, Y., Li, J-L., and Chen, L-Q. (2007). The food web structure and ecosystem properties of a filter-feeding carps dominated deep reservoir ecosystem. Ecological Modelling. 203, pp. 279-289.	-3.30918559240292	10.0691028495943	16	48	118.94	29.58	100	169	8516	1555	52	21	718732.796934254	71579.0614535348
270	binary	Filgueira, R., and Castro, B.G. (2011). Study of the trophic web of San Simon Bay (R_a de Vigo) by using stable isotopes. Continental Shelf Research. 31, pp. 476-487.	-4.79793809639838	14.3311411271861	26	70	-8.64	42.32	0	148	3699	1336	48	65	26932.9099995885	28525.2173561127
271	binary	Amundsen, P-A., Lafferty, K.D., Knudsen, R., Primicerio, R., Kristofferson, R., Klemetesen, A., and Kuris, A.M. (2013). New parasites and predators follow the introduction of two fish species to a subarctic lake: implications for food-web structure and functioning. Oecologia, 171, pp. 993-1002. See also: Amundsen, P-A., Lafferty, K.D., Knudsen, R., Primicerio, R., Klemetesen, A., and Kuris, A.M. …	-5.69567259052096	28.8373927100543	50	435	19.02	69.12	214	4	6527	679	24	29	37372.5666811391	25431.2483090398
272	weighted	Hampton, S.E., Fradkin, S.C., Leavitt, P.R., and Rosenberger, E.E. (2011). Disproportionate importance of nearshore habitat for the food web of a deep oligotrophic lake. Marine and Freshwater Research. 62, pp. 350-358.	-1.87015924960932	1.87015915580511	6	7	-123.81	48.06	177.9	79	4650	2117	63	23	14548.2351709287	6438.34922992014
273	binary	Parker, S.M., and Huryn, A.D. (2006). Food web structure and function in two arctic streams with contrasting disturbance regimes. Freshwater Biology. 51, pp. 1249-1263.	-13.5406775183455	20.8505007131323	45	192	-147.49	69.28	351	-112	14438	180	57	0	6428.30858219787	313293.786968872
274	binary	Parker, S.M., and Huryn, A.D. (2006). Food web structure and function in two arctic streams with contrasting disturbance regimes. Freshwater Biology. 51, pp. 1249-1263.	-12.7123657970571	16.3436050153092	38	157	-147.49	69.28	351	-112	14438	180	57	0	6428.30858219787	313293.786968872
275	binary	Parker, S.M., and Huryn, A.D. (2006). Food web structure and function in two arctic streams with contrasting disturbance regimes. Freshwater Biology. 51, pp. 1249-1263.	-12.5216015953526	21.874604049964	42	181	-147.49	69.28	351	-112	14438	180	57	0	6428.30858219787	313293.786968872
276	binary	Parker, S.M., and Huryn, A.D. (2006). Food web structure and function in two arctic streams with contrasting disturbance regimes. Freshwater Biology. 51, pp. 1249-1263.	-15.945893757636	20.7555243064302	37	150	-147.49	69.28	351	-112	14438	180	57	0	6428.30858219787	313293.786968872
277	binary	Massana, R., Garcia-Cantizano, J., and Pedros-Alio, C. (1996). Components, structure and fluxes of the microbial food web in a small, stratified lake. Aquatic Microbial Ecology. 11, pp. 279-288.	-0.161380611692824	0.825279301910491	8	11	2.75	42.13	172.5	147	5525	745	24	59	93443.7551273891	19033.1935475824
280	binary	Tavares-Cromar, A.F., and Williams, D.D. (1996). The Importance of Temporal Resolution in Food Web Analysis: Evidence from a Detritus-Based Stream. Ecological Monographs. 66, pp. 91-113.	-0.0429674731819004	8.92796585834111	45	192	-79.08	43.97	186.8	71	9574	799	13	46	198077.025358668	107137.541935978
281	binary	Tavares-Cromar, A.F., and Williams, D.D. (1996). The Importance of Temporal Resolution in Food Web Analysis: Evidence from a Detritus-Based Stream. Ecological Monographs. 66, pp. 91-113.	-2.71084571330916	-0.747874126226877	39	146	-79.08	43.97	186.8	71	9574	799	13	46	198077.025358668	107137.541935978
282	binary	Tavares-Cromar, A.F., and Williams, D.D. (1996). The Importance of Temporal Resolution in Food Web Analysis: Evidence from a Detritus-Based Stream. Ecological Monographs. 66, pp. 91-113.	-0.344848685412512	-0.799179562235647	35	110	-79.08	43.97	186.8	71	9574	799	13	46	198077.025358668	107137.541935978
283	binary	Tavares-Cromar, A.F., and Williams, D.D. (1996). The Importance of Temporal Resolution in Food Web Analysis: Evidence from a Detritus-Based Stream. Ecological Monographs. 66, pp. 91-113.	-0.130949962523344	-0.232482121062231	32	106	-79.08	43.97	186.8	71	9574	799	13	46	198077.025358668	107137.541935978
285	binary	Tavares-Cromar, A.F., and Williams, D.D. (1996). The Importance of Temporal Resolution in Food Web Analysis: Evidence from a Detritus-Based Stream. Ecological Monographs. 66, pp. 91-113.	-2.29841567755878	1.36137570259177	37	120	-79.08	43.97	186.8	71	9574	799	13	46	198077.025358668	107137.541935978
287	binary	Tavares-Cromar, A.F., and Williams, D.D. (1996). The Importance of Temporal Resolution in Food Web Analysis: Evidence from a Detritus-Based Stream. Ecological Monographs. 66, pp. 91-113.	0.0668666629210523	1.04016861057215	32	102	-79.08	43.97	186.8	71	9574	799	13	46	198077.025358668	107137.541935978
289	weighted	Fetahi, T., Schagerl, M., Mengistou, S., and Libralato, S. (2011). Food web structure and trophic interactions of the tropical highland lake Hayq, Ethiopia. Ecological Modelling. 222, pp. 804-813.	-1.22619962461781	1.87569608917734	15	41	39.71	11.35	1909	185	1435	1078	84	43	17692.4533126215	37390.6469116987
294	binary	Gaedke, U., and Straile, D. (1994). Seasonal changes of trophic transfer efficiencies in a plankton food web derived from biomass size distributions and network analysis. Ecological Modelling. 75/76, pp. 435-445. See also: Gaedke, U., S. Hochst_dter & D. Straile (2002) Interplay between energy limitation and nutritional deficiency: Empirical data and food web models. Ecological Monographs 72: 251…	-0.157426814202324	1.90215790017099	8	21	9.39	47.66	396	94	6678	984	30	28	543091.414550252	7333.7003167694
295	binary	Preston, D.L., Orlofske, S.A., McLaughlin, J.P., and Johnson, P.T.J. (2012). Food web including infectious agents for a California freshwater pond. Ecology. 93(7), pp. 1760.	-10.7811073788562	34.4506689794112	113	1875	-121.93	37.66	412	145	4670	577	85	42	42602.4157911564	9489.30116551244
297	binary	Closs, G.P., and Lake, P.S. (1994). Spatial and Temporal Variation in the Structure of an Intermittent-Stream Food Web. Ecological Monographs. 64, pp. 1-21.	-6.59642699978182	9.5402002575785	21	50	144.41	-37.55	448.2	125	4047	767	18	21	20306.9023256991	3286.94639187359
298	binary	Closs, G.P., and Lake, P.S. (1994). Spatial and Temporal Variation in the Structure of an Intermittent-Stream Food Web. Ecological Monographs. 64, pp. 1-21.	-8.24346206649155	10.0423264909198	21	50	144.41	-37.55	448.2	125	4047	767	18	21	20306.9023256991	3286.94639187359
299	binary	Closs, G.P., and Lake, P.S. (1994). Spatial and Temporal Variation in the Structure of an Intermittent-Stream Food Web. Ecological Monographs. 64, pp. 1-21.	-6.82612944909709	10.3091736465294	23	46	144.41	-37.55	448.2	125	4047	767	18	21	20306.9023256991	3286.94639187359
300	binary	Closs, G.P., and Lake, P.S. (1994). Spatial and Temporal Variation in the Structure of an Intermittent-Stream Food Web. Ecological Monographs. 64, pp. 1-21.	-6.18646653971198	10.1523402703925	27	56	144.41	-37.55	448.2	125	4047	767	18	21	20306.9023256991	3286.94639187359
301	binary	Closs, G.P., and Lake, P.S. (1994). Spatial and Temporal Variation in the Structure of an Intermittent-Stream Food Web. Ecological Monographs. 64, pp. 1-21.	-6.26380952193803	11.0613541124675	25	52	144.41	-37.55	448.2	125	4047	767	18	21	20306.9023256991	3286.94639187359
302	binary	Closs, G.P., and Lake, P.S. (1994). Spatial and Temporal Variation in the Structure of an Intermittent-Stream Food Web. Ecological Monographs. 64, pp. 1-21.	-6.83720556258608	11.2216569323838	28	61	144.41	-37.55	448.2	125	4047	767	18	21	20306.9023256991	3286.94639187359
303	binary	Closs, G.P., and Lake, P.S. (1994). Spatial and Temporal Variation in the Structure of an Intermittent-Stream Food Web. Ecological Monographs. 64, pp. 1-21.	-7.79396944223515	17.7139984121691	32	73	144.41	-37.55	448.2	125	4047	767	18	21	20306.9023256991	3286.94639187359
304	binary	Closs, G.P., and Lake, P.S. (1994). Spatial and Temporal Variation in the Structure of an Intermittent-Stream Food Web. Ecological Monographs. 64, pp. 1-21.	-7.56175581563211	17.0589540753202	31	71	144.41	-37.55	448.2	125	4047	767	18	21	20306.9023256991	3286.94639187359
305	binary	Closs, G.P., and Lake, P.S. (1994). Spatial and Temporal Variation in the Structure of an Intermittent-Stream Food Web. Ecological Monographs. 64, pp. 1-21.	-11.6682162773718	17.2805549882165	27	62	144.41	-37.55	448.2	125	4047	767	18	21	20306.9023256991	3286.94639187359
306	binary	Closs, G.P., and Lake, P.S. (1994). Spatial and Temporal Variation in the Structure of an Intermittent-Stream Food Web. Ecological Monographs. 64, pp. 1-21.	-10.4316133639127	19.2535539112512	49	139	144.41	-37.55	448.2	125	4047	767	18	21	20306.9023256991	3286.94639187359
307	binary	Closs, G.P., and Lake, P.S. (1994). Spatial and Temporal Variation in the Structure of an Intermittent-Stream Food Web. Ecological Monographs. 64, pp. 1-21.	-10.434860458433	20.4506763179175	52	149	144.41	-37.55	448.2	125	4047	767	18	21	20306.9023256991	3286.94639187359
308	binary	Closs, G.P., and Lake, P.S. (1994). Spatial and Temporal Variation in the Structure of an Intermittent-Stream Food Web. Ecological Monographs. 64, pp. 1-21.	-11.5655566980411	21.3997832525356	51	143	144.41	-37.55	448.2	125	4047	767	18	21	20306.9023256991	3286.94639187359
310	weighted	Khan, M.R., and Panikkar, P. (2009). Assessment of impacts of invasive fishes on the food web structure and ecosystem properties of a tropical reservoir in India. Ecological Modelling. 220, pp. 2281-2290.	-8.43052510564794	9.249893965772	14	49	77.87	12.78	827.6	243	2060	704	87	45	71012.2508987758	9223.52553319761
327	binary	Kelleway, J., Mazumder, D., Wilson, G.G., Saintilan, N., Knowles, L., Iles, J., and Kobayashi, T. (2010). Trophic structure of benthic resources and consumers varies across a regulated floodplain wetland. Marine and Freshwater Research. 61, pp. 430-440.	-1.72407960319842	5.49250154448859	58	96	149.5	-29.5	181.2	194	5704	566	30	8	224659.997752344	133981.978191383
328	binary	Kelleway, J., Mazumder, D., Wilson, G.G., Saintilan, N., Knowles, L., Iles, J., and Kobayashi, T. (2010). Trophic structure of benthic resources and consumers varies across a regulated floodplain wetland. Marine and Freshwater Research. 61, pp. 430-440.	-0.52627781507378	1.64415927175605	51	73	149.5	-29.5	181.2	194	5704	566	30	8	224659.997752344	133981.978191383
329	binary	Kelleway, J., Mazumder, D., Wilson, G.G., Saintilan, N., Knowles, L., Iles, J., and Kobayashi, T. (2010). Trophic structure of benthic resources and consumers varies across a regulated floodplain wetland. Marine and Freshwater Research. 61, pp. 430-440.	-0.090533322502301	6.19436541086506	68	103	149.5	-29.5	181.2	194	5704	566	30	8	224659.997752344	133981.978191383
335	binary	Alcorlo, P., Baltanas, A. and Montes, C. (2001). Food-web structure in two shallow salt lakes in Los Monegros (NE Spain): energetic vs dynamic constraints. Hydrobiologia. 466, pp. 307-316.	-7.72844404803965	10.3936187079369	15	37	-0.28	41.45	379.1	137	6023	399	31	32	110574.279924205	126132.669151947
337	binary	Alcorlo, P., Baltanas, A. and Montes, C. (2001). Food-web structure in two shallow salt lakes in Los Monegros (NE Spain): energetic vs dynamic constraints. Hydrobiologia. 466, pp. 307-316.	-0.31354547905552	-0.0912146922663615	8	13	-0.28	41.45	379.1	137	6023	399	31	32	110574.279924205	126132.669151947
345	binary	Boit, A., Martinez, N.D., Williams, R.J., and Gaedke, U. (2012). Mechanistic theory and modelling of complex food-web dynamics in Lake Constance. Ecology Letters. 15, pp. 594-602.	-3.92282642169614	12.0183189816621	23	101	9.4	47.66	396	94	6678	984	30	60	543091.414550252	7333.7003167694
346	binary	Rayner, T.S., Pusey, B.J., Pearson, R.G., and Godfrey, P.C. (2010). Food web dynamics in an Australian Wet Tropics river. Marine and Freshwater Research. 61, pp. 909-917.	-2.1921475001307	2.89637650795051	62	211	145.93	-17.21	0	241	2479	3730	72	20	21075.2971132147	24072.7586450268
347	binary	Motta, R.L., and Uieda, V.S. (2005). Food web structure in a tropical stream ecosystem. Austral Ecology. 30, pp. 58-73.	-3.33658260639257	19.881348023578	106	310	-48.63	-23.05	824.6	193	2231	1314	58	28	72621.6206771349	428926.851240882
355	binary	Cohen, J.E., Jonsson, T., Carpenter, S.R. (2003). Ecological Community Description Using the Food Web, Species Abundance, and Body Size. Proceedings of the National Academy of Sciences of the United States of America. 100, pp. 1781-1786. See also: Jonsson, T., Cohen, J.E., and Carpenter, S.R. (2005). Food Webs, Body Size, and Species Abundance in Ecological Community Description. Advances in Ecol…	1.67887558260823	12.3289372432704	21	67	-89.5	46.25	523.6	37	10883	845	37	9	1787617.46929806	405125.000694845
356	binary	Cohen, J.E., Jonsson, T., Carpenter, S.R. (2003). Ecological Community Description Using the Food Web, Species Abundance, and Body Size. Proceedings of the National Academy of Sciences of the United States of America. 100, pp. 1781-1786. See also: Jonsson, T., Cohen, J.E., and Carpenter, S.R. (2005). Food Webs, Body Size, and Species Abundance in Ecological Community Description. Advances in Ecol…	-1.13826631709897	9.53939809316893	20	52	-89.5	46.25	523.6	37	10883	845	37	9	1787617.46929806	405125.000694845
