# Supplementary material for: Human Impacts and Climate Change Influence Nestedness and Modularity in Food-Web and Mutualistic Networks
Source: PLoS One. 2016 Jun 20;11(6):e0157929. doi: 10.1371/journal.pone.0157929 (PMC4913940; doi:10.1371/journal.pone.0157929)
Supplement: S2 Table — See S1 Table for description of table elements; note however that this table includes the number of plants (#Plants) and the number of animals (#Animals) instead of the number of species. (CSV) [file pone.0157929.s002.csv]

Network_ID	Network_type	Reference	standardized_NODF	standardized_M	#Plants	#Animals	#Links	Longitude	Latitude	Elevation	T_mean	T_seasonality	P_ann	P_seasonality	Human_impact	T_velocity	P_velocity
arroyo_I	binary	Arroyo, M. T. K., & R. B. Primack, & J. J. Armesto. (1982）. Community studies in pollination ecology in the high temperate Andes of Central Chile. I. Pollination mechanisms and altitudinal variation., American Journal of Botany 69:82-97.	1.60596605080098	3.32524637188111	87	98	372	-70.27	-33.28	2400	-1	3979	462	86	10	3259.24200065644	12817.3686861773
arroyo_II	binary	Arroyo, M. T. K., & R. B. Primack, & J. J. Armesto. (1982）. Community studies in pollination ecology in the high temperate Andes of Central Chile. I. Pollination mechanisms and altitudinal variation., American Journal of Botany 69:82-97.	1.84218010876654	4.30027167562763	43	62	199	-70.27	-33.28	2900	-1	3979	462	86	10	3259.24200065644	12817.3686861773
arroyo_III	binary	Arroyo, M. T. K., & R. B. Primack, & J. J. Armesto. (1982）. Community studies in pollination ecology in the high temperate Andes of Central Chile. I. Pollination mechanisms and altitudinal variation., American Journal of Botany 69:82-97.	0.766490956651965	3.00776475140975	41	28	91	-70.27	-33.28	3400	-1	3979	462	86	10	3259.24200065644	12817.3686861773
clements_1923	binary	Clements, R. E., and F. L. Long. 1923, Experimental pollination. An outline of the ecology of flowers and insects. Washington, D.C., USA, Carnegie Institute of Washington.	1.67220784340167	6.82721510530371	96	275	923	-105.04	38.84	4301.5	-6	7408	671	38	40	13698.4610006314	3125.19202843693
dupont_et_al_2003	binary	Dupont YL, Hansen DM and Olesen JM (2003) Structure of a plant-flower-visitor network in the high-altitude sub-alpine desert of Tenerife, Canary Islands. Ecography 26:301-310	1.18978154625486	-0.137797978126526	11	38	106	-16.6	28.27	2457.2	95	4704	498	89	50	992.201664562928	26481.4827980318
hocking_1968	binary	Hocking, B. 1968. Insect-flower associations in the high Arctic with special reference to nectar. Oikos 19:359-388.	2.64173550756086	3.64085756052379	29	86	184	-70.42	81.83	189.8	-175	13268	109	44	0	137209.679458602	17591.3704500367
kato_et_al_1990	binary	Kato, M., T. Makutani, T. Inoue, and T. Itino. 1990. Insect-flower relationship in the primary beech forest of Ashu, Kyoto: an overview of the flowering phenology and seasonal pattern of insect visits. Contr. Biol. Lab. Kyoto Univ. 27:309-375.	-3.28930500214669	9.94133915056913	91	679	1206	135.7	35.33	617.3	120	8314	1933	31	28	75623.1966593723	168935.0675243
kevan_1970	binary	Kevan, P. G. 1970. High arctic insect-flower visitor relations: the inter-relationships of arthropods and flowers at Lake Hazen, Ellesmere Island, Northwest Territories, Canada. Ph.D. thesis thesis, University of Alberta.	4.70584424154438	5.00010762285508	32	115	310	-71.24	81.75	256	-174	13343	100	48	0	101605.652495213	6379.30208460652
medan_et_al_2002_LD	binary	Medan, D., N. H. Montaldo, M. Devoto, A. Mantese, V. Vasellati, and N. H. Bartoloni. 2002. Plant-pollinator relationships at two altitudes in the Andes of Mendoza, Argentina. Arctic Antarctic and Alpine Research 34:233-241.	-0.29072441477971	5.47856151474497	21	45	83	-69.7	-34.16	3289	22	4365	513	68	10	6436.74082924609	37134.9552504898
medan_et_al_2002_RB	binary	Medan, D., N. H. Montaldo, M. Devoto, A. Mantese, V. Vasellati, and N. H. Bartoloni. 2002. Plant-pollinator relationships at two altitudes in the Andes of Mendoza, Argentina. Arctic Antarctic and Alpine Research 34:233-241.	0.908645713609302	2.03501373077007	23	72	125	-69.3	-32.81	1694.9	106	4568	210	23	50	9562.06182156757	6160.40172706151
olesen_aigrettes	binary	Olesen, J. M., L. I. Eskildsen, and S. Venkatasamy. 2002. Invasion of pollination networks on oceanic islands: importance of invader complexes and endemic super generalists. Diversity and Distributions 8:181-192.	2.65997422346996	2.37095354115737	14	13	52	-31.22	39.47	837.6	147	3152	1578	36	6	38144.8311406149	564.145920651578
olesen_flores	binary	Olesen, J. M., L. I. Eskildsen, and S. Venkatasamy. 2002. Invasion of pollination networks on oceanic islands: importance of invader complexes and endemic super generalists. Diversity and Distributions 8:181-192.	1.00172883597125	-0.425485556451403	10	12	30	-31.22	39.47	837.6	147	3152	1578	36	6	38144.8311406149	564.145920651578
P1	binary	Elberling H. & Olesen J.M., unpublished data. Arctic tundra, Greenland.	1.02731976528886	1.07888286626456	31	75	453	-20.5	74.5	2388	-112	9285	256	23	6	35759.502775951	17728.8567192763
P11	binary	J.M. Olesen, unpublished data. Bog, Hestehaven, Denmark.	0.772556262398248	-0.353841175508973	10	40	72	10.04	56.12	39	74	6174	644	22	65	836078.032303102	19315.9485660174
P12	binary	J.M. Olesen, unpublished data. Forest, Hestehaven, Denmark.	-0.377484065640169	1.14260319843585	8	42	79	10.04	56.12	39	74	6174	644	22	65	836078.032303102	19315.9485660174
P13	binary	J.M. Olesen, unpublished data. Wasteground, Hestehaven, Denmark.	1.61880505752499	0.70447174174002	28	82	250	10.04	56.12	39	74	6174	644	22	65	836078.032303102	19315.9485660174
P15	binary	Primack R.B. (1983). Insect pollination in the New Zealand mountain flora. New Zealand J. Bot., 21, 317-333.	-0.341256338247828	3.0481792765903	18	60	120	171.58	-42.98	887.8	62	3790	3193	14	28	26683.2562955156	9368.81119872739
P16	binary	Primack R.B. (1983). Insect pollination in the New Zealand mountain flora. New Zealand J. Bot., 21, 317-333.	2.3120702306091	5.73987648552336	41	139	374	171.76	-43.04	562	87	3657	2503	14	28	35920.1798490459	1963.16875828825
P17	binary	Primack R.B. (1983). Insect pollination in the New Zealand mountain flora. New Zealand J. Bot., 21, 317-333.	1.29495986052809	3.60154104442809	49	118	346	171.98	-43.35	350	103	3687	966	9	43	70722.3885078049	5994.30562061385
P18	binary	Schemske, D., Willson, M.F., Melampy, M., Miller, L., Verner, L., Schemske, K. & Best, L. (1978). Flowering ecology of some spring woodland herbs. Ecology 59, 351-366.	3.47690466278853	-0.0502330514048858	7	33	65	-88.2	40.1	223.4	108	9814	966	24	96	1315514.37502999	130813.485024756
P2	binary	Elberling H. & Olesen J.M. (1999). The structure of a high latitude plantflower visitor system: the dominance of flies. Ecography, 22, 314-323.	0.416162394400959	3.41771795634353	24	118	242	18.5	68.35	1014.4	-35	7323	639	29	7	75819.1022514649	2600.58373875122
santos_et_al_2010	binary	Santos, G. M M, C. M. L. Aguiar & M. A. R. Mello (2010) Flower-visiting guild associated with the Caatinga flora: trophic interaction networks formed by social bees and social wasps with plants. Apidologie 41: 466-475.	3.95340723203068	2.04218490284863	50	25	189	-39.77	-12.7	239	231	1440	538	50	45	74191.3158660115	95901.0178954096
M_PL_012	binary	Olesen JM, unpublished	3.06728977030114	0.88206473324755	29	55	145	-17.248908	28.127842	1177.786133	155	3120	442	85	34	1747.57611251011	27301.6777845431
M_PL_015	binary	Petanidou, T. (1991). Pollination ecology in a phryganic ecosystem. Unp. PhD. Thesis, Aristotelian University, Thessaloniki.	5.66484063528879	10.9196409680134	131	666	2933	23.635043	38.014466	121.1366959	174	6557	434	62	65	129003.324046006	74761.2500152691
M_PL_018	binary	Olesen JM, unpublished	1.45039669892323	0.362815377829657	39	105	383	9.973652	56.238737	83.48750305	73	6176	662	21	60	838308.76043254	15760.6024660809
M_PL_031	binary	Ramirez, N. (1989). Biolog_a de polinizaci_n en una comunidad arbustiva tropical de la alta Guyana Venezolana. Biotropica 21, 319-330.	-1.49590760025843	8.26013998219512	48	49	156	-61.716667	5.583333	1477.075439	204	380	2404	53	6	12000.8989649355	387.079473262592
M_PL_034	binary	Smith-Ram_rez C., P. Martinez, M. Nu_ez, C. Gonz_lez and J. J. Armesto (2005) Diversity, flower visitation frequency and generalism of pollinators in temperate rain forests of Chilo_ Island,Chile. Botanical Journal of the Linnean Society, 2005, 147, 399_416.	3.77667938397972	7.50492914637601	26	128	312	-73.583333	-42	82.62076569	104	2331	2316	42	28	137970.762914509	35316.8273791215
M_PL_037	binary	Montero AC (2005).The Ecology of Three Pollination Networks. MSc thesis (Univ of Aarhus, Aarhus, Denmark).	0.678540791869453	-0.304337956523865	10	40	72	9.973652	56.248737	78.16062164	73	6176	662	21	60	838308.76043254	15760.6024660809
M_PL_038	binary	Montero AC (2005).The Ecology of Three Pollination Networks. MSc thesis (Univ of Aarhus, Aarhus, Denmark).	-0.426427822035554	1.34498616848136	8	42	79	9.993652	56.238737	70.27777863	73	6176	662	21	65	838308.76043254	15760.6024660809
M_PL_039	binary	Stald L (2003). Struktur og dynamik i rum og tid af et best_vningsnetv_rk p_ Tenerife, De Kanariske _er. Msc thesis (Univ of Aarhus, Aarhus, Denmark).	1.41568504385995	4.19316453202123	17	51	129	-16.605556	28.268611	2483.854492	95	4704	498	89	50	992.201664562928	26481.4827980318
M_PL_043	binary	Montero AC (2005).The Ecology of Three Pollination Networks. MSc thesis (Univ of Aarhus, Aarhus, Denmark).	1.60841201214517	0.722525959974904	28	82	250	9.953652	56.238737	81.43659973	72	6171	670	21	60	2257558.14421661	19606.8282813747
M_PL_047	binary	Dupont & Olesen(2009). J. Animal Ecology, 78:346-353.	4.22740469343159	5.5360869617068	19	186	425	9.266667	56.066667	75	73	5903	778	24	32	2285201.71332946	21496.2164408029
M_PL_048	binary	Dupont & Olesen(2009). J. Animal Ecology, 78:346-353.	3.57493687172893	6.30627155699713	30	236	671	9.1	56.1	54.16444397	75	5837	796	24	46	1127767.99904999	22627.5569846952
M_PL_050	binary	Stald, L., Valido, A. & Olesen, J. M. 2003. Struktur og dynamik i rum og tid at et best_vningsnetv_rk p_ Tenerife, De Kanariske _er. MSc-thesis, Univ. of Aarhus, Denmark	1.12459445988538	2.60821603494683	14	35	86	-16.605556	28.268611	2483.854492	95	4704	498	89	50	992.201664562928	26481.4827980318
M_PL_052	binary	Witt P (1998) BSc thesis. Univ of Aarhus, Aarhus, Denmark.	2.21436531228244	-1.19085859362652	15	39	92	-50.55	66.966667	138.6744385	-51	9978	262	34	6	174929.018300783	42171.1744535211
M_PL_053	binary	Yamazaki, K. & Kato, M. 2003. Flowering phenology and anthophilous insect community in a grassland ecosystem at Mt. Yufu, Western Japan. Contributions from the Biological Laboratory, Kyoto University 29: 255-318.	-6.64604431154931	8.41226969243904	99	294	589	131.5	33.4	501.6212463	143	7630	1891	56	39	42612.8921342815	32440.847456963
vaz_ag_matr_f	ex_weighted	V_zquez, D. P. 2002. Interactions among Introduced Ungulates, Plants, and Pollinators: A Field Study in the Temperate Forest of the Southern Andes. Doctoral Dissertation thesis, University of Tennessee, Knoxville, Tennessee, USA.	1.28961076320849	0.0484650384578731	10	29	43	-71.51	-41.1	957.8	71	4089	1103	55	43	7696.85234389875	3722.85203472249
vaz_cl_matr_f	ex_weighted	V_zquez, D. P. 2002. Interactions among Introduced Ungulates, Plants, and Pollinators: A Field Study in the Temperate Forest of the Southern Andes. Doctoral Dissertation thesis, University of Tennessee, Knoxville, Tennessee, USA.	0.724859121365891	-0.404756818429001	9	33	45	-71.54	-41.07	867.3	84	4118	1210	57	28	29107.1475414076	5030.51368056066
vaz_ll_matr_f	ex_weighted	V_zquez, D. P. 2002. Interactions among Introduced Ungulates, Plants, and Pollinators: A Field Study in the Temperate Forest of the Southern Andes. Doctoral Dissertation thesis, University of Tennessee, Knoxville, Tennessee, USA.	0.989481359055631	2.26462931890022	10	29	42	-71.54	-41.05	777	84	4118	1210	57	28	29107.1475414076	5030.51368056066
vaz_mh_matr_f	ex_weighted	V_zquez, D. P. 2002. Interactions among Introduced Ungulates, Plants, and Pollinators: A Field Study in the Temperate Forest of the Southern Andes. Doctoral Dissertation thesis, University of Tennessee, Knoxville, Tennessee, USA.	0.625965297568221	-0.66288439844747	8	26	36	-71.49	-41.32	956.8	54	4127	976	54	28	8116.56657750632	2539.66694789551
vaz_mnh_matr_f	ex_weighted	V_zquez, D. P. 2002. Interactions among Introduced Ungulates, Plants, and Pollinators: A Field Study in the Temperate Forest of the Southern Andes. Doctoral Dissertation thesis, University of Tennessee, Knoxville, Tennessee, USA.	1.68566959643061	0.0892360490843362	8	35	51	-71.49	-41.32	956.8	54	4127	976	54	28	8116.56657750632	2539.66694789551
vaz_qh_matr_f	ex_weighted	V_zquez, D. P. 2002. Interactions among Introduced Ungulates, Plants, and Pollinators: A Field Study in the Temperate Forest of the Southern Andes. Doctoral Dissertation thesis, University of Tennessee, Knoxville, Tennessee, USA.	0.950370406813875	-0.365462181525621	8	27	47	-71.61	-40.84	852.2	86	4045	1352	58	10	315748.117179956	5069.82549641747
vaz_qnh_matr_f	ex_weighted	V_zquez, D. P. 2002. Interactions among Introduced Ungulates, Plants, and Pollinators: A Field Study in the Temperate Forest of the Southern Andes. Doctoral Dissertation thesis, University of Tennessee, Knoxville, Tennessee, USA.	-0.340653216784007	2.41566141234035	7	24	31	-71.61	-40.84	852.2	86	4045	1352	58	10	315748.117179956	5069.82549641747
vaz_s_matr_f	ex_weighted	V_zquez, D. P. 2002. Interactions among Introduced Ungulates, Plants, and Pollinators: A Field Study in the Temperate Forest of the Southern Andes. Doctoral Dissertation thesis, University of Tennessee, Knoxville, Tennessee, USA.	0.55638292133027	1.04455289815826	9	27	39	-71.51	-41.08	912.2	84	4118	1210	57	43	29107.1475414076	5030.51368056066
bartomeus_et_al_2008	weighted	Bartomeus, I., Vil_, M. & Santamaria, L., 2008. Contrasting effects of invasive plants in plant-pollinator networks. Oecologia 155: 761-770.	-15.510260884059	2.8980829679328	33	83	321	1.47	41.82	685.4	127	5730	692	25	21	27654.6940399189	23104.9916151486
bezerra_et_al_2009	weighted	Bezerra, E. L. S, I. C. Machado & M. A. R. Mello (2009). Pollination networks of oil-flowers: a tiny world within the smallest of all worlds. Journal of Animal Ecology 78: 1096-1101.	5.41622605935532	2.8569250486372	13	13	71	-40	-8.5	459.5	244	1450	517	83	28	279558.435381773	12830.7669558617
inouye_1988	weighted	Inouye, D. W., and G. H. Pyke. 1988. Pollination biology in the Snowy Mountains of Australia: comparisons with montane Colorado, USA. Australian Journal of Ecology 13:191-210.	0.686835171463267	2.01005493953208	42	91	281	148.33	-36.07	1437	78	4955	1649	31	8	16618.0474768568	19678.4063338552
kaiser_bunbury_2009_ctl	weighted	Kaiser-Bunbury, C. N., Memmott J. & M_ller C. B., 2009. Community structure of pollination webs of Mauritian heathland habitats. Perspectives in Plant Ecology, Evolution and Systematics 11: 241_254	5.83880435843397	4.07868820469666	58	100	534	57.45	-20.44	674.6	205	2199	1849	50	34	5958.48777383939	50738.4132514935
kaiser_bunbury_2009_rst	weighted	Kaiser-Bunbury, C. N., Memmott J. & M_ller C. B., 2009. Community structure of pollination webs of Mauritian heathland habitats. Perspectives in Plant Ecology, Evolution and Systematics 11: 241_254	4.64751332088244	4.8691365213724	73	135	744	57.45	-20.44	674.6	205	2199	1849	50	34	5958.48777383939	50738.4132514935
memmott_1999	weighted	Memmott, J. 1999. The structure of a plant-pollinator food web. Ecology Letters 2:276-280.	5.78638241581008	3.06572257975333	25	79	299	-2.59	51.46	26	96	4618	848	17	100	1640185.10069615	977.785651808091
motten_1982	weighted	Motten, A. F. 1982. Pollination Ecology of the Spring Wildflower Community in the Deciduous Forests of Piedmont North Carolina. Doctoral Dissertation thesis, Duke University, Duhram, North Carolina, USA.	2.58913435429948	0.125424432641841	13	44	143	-78.91	35.97	90.4	149	7634	1145	12	65	765706.867205953	13207.141167053
ollerton_et_al_2003	weighted	Ollerton, J., S. D. Johnson, L. Cranmer, and S. Kellie. 2003. The pollination ecology of an assemblage of grassland asclepiads in South Africa. Annals of Botany 92:807-834.	2.61447221518571	0.358847337455759	9	56	103	30.42	-29.58	665.9	178	3028	887	63	100	16327.1760230754	23150.5257984181
P4	weighted	Inoue, T., Kato, M., Kakutani, T., Suka, T., & Itino, T. (1990). Insect flower relationship in the temperate deciduous forest of Kibune, Kyoto: An overview of the flowering phenology and the seasonal pattern of insect visits. Contrib. Biol. Lab.., Kyoto Univ. 27, 377-463.	3.69156008982826	7.78545127717956	112	839	1875	135.87	35.17	330.7	114	8333	1929	37	32	33826.4248484393	57825.1178665011
P6	weighted	Kakutani, T., Inoue, T., Kato, M. & Ichihashi, H. (1990). Insect flower relationship in the campus of Kyoto University, Kyoto: An overview of the flowering phenology and the seasonal pattern of insect visits. Contrib. Biol. Lab.., Kyoto Univ. 27, 465-521.	1.66175371375022	6.25043659453279	112	314	768	135.78	35.03	61.8	153	8188	1725	42	84	52818.9191687702	197433.88504657
P7	weighted	Kato M. & Miura R. (1996). Flowering phenology and anthophilous insect community at a threatened natural lowland marsh at Nakaikemi in Tsuruga, Japan. Contrib. Biol. Lab., Kyoto Univ., 29, 1-48.	1.82854572112592	3.89734446465196	64	187	430	136.08	35.65	22.9	147	8028	2306	23	71	74055.1561966744	110827.49507709
P9	weighted	Kato M., Matsumoto M. & Kato T. (1993). Flowering phenology and anthophilous insect community in the cool-temperate subalpine forests and meadows at Mt. Kushigata in the Central part of Japan. Contrib. Biol. Lab., Kyoto Univ., 28, 119-172.	-0.0919475711741721	12.4919636719242	90	354	865	138.38	35.58	1476.3	92	8222	1708	48	21	7214.58303051888	11522.6135524273
small_1976	weighted	Small, E. 1976. Insect pollinators of the Mer Bleue peat bog of Ottawa. Canadian Field Naturalist 90:22-28.	-1.30561831744182	2.46362845586791	13	34	141	-75.5	45.4	70	60	10923	883	14	60	939881.360906602	946728.909629074
vaz_all_site_pooled_matr_f	weighted	V_zquez, D. P. 2002. Interactions among Introduced Ungulates, Plants, and Pollinators: A Field Study in the Temperate Forest of the Southern Andes. Doctoral Dissertation thesis, University of Tennessee, Knoxville, Tennessee, USA.	2.58824963573987	1.66441486834869	14	90	164	-71.48	-41.07	870.7	85	4164	1148	56	48	64682.8493892838	6626.50880765677
M_PL_006	weighted	Dicks, LV, Corbet, SA and Pywell, RF 2002. Compartmentalization in plant_insect flower visitor webs. J. Anim. Ecol. 71: 32_43.	6.35109811567631	3.78868192734541	17	61	146	1.575532	52.762395	2.192917347	103	4786	618	15	40	934689.775634818	47123.6954304376
M_PL_007	weighted	Dicks, LV, Corbet, SA and Pywell, RF 2002. Compartmentalization in plant_insect flower visitor webs. J. Anim. Ecol. 71: 32_43.	2.04246891789491	0.582129192315615	16	36	85	1.097873	52.413173	39	97	4860	603	13	40	1713901.2849971	26260.8053219086
M_PL_040	weighted	Ingversen TT (2006). Plant_pollinator interactions on Jamaica and Dominica: The centrality, asymmetry and modularity of networks. Msc thesis (Univ of Aarhus, Aarhus, Denmark).	0.367405380126204	6.29467455243681	29	43	114	-77.645278	18.353889	133.6992035	246	952	1674	33	21	7386.75110708243	8889.62417892751
junker2013	weighted	Junker, R. R., Bl_thgen, N., Brehm, T., Binkenstein, J., Paulus, J., Martin Schaefer, H., Stang, M. (2013), Specialization on traits as basis for the niche-breadth of flower visitors and as structuring mechanism of ecological networks. Functional Ecology, 27: 329_341.	-0.290090001277083	2.42554360388615	56	257	572	9.968608	49.779434	274.4	92	6659	625	19	93	187758.638534849	511.072537330909
