# Supplementary material for: Human Impacts and Climate Change Influence Nestedness and Modularity in Food-Web and Mutualistic Networks
Source: PLoS One. 2016 Jun 20;11(6):e0157929. doi: 10.1371/journal.pone.0157929 (PMC4913940; doi:10.1371/journal.pone.0157929)
Supplement: S3 Table — See S1 Table for description of table elements; note however that this table includes the number of plants (#Plants) and the number of animals (#Animals) instead of the number of species. (CSV) [file pone.0157929.s003.csv]

Network_ID	Network_type	Reference	standardized_NODF	standardized_M	#Plants	#Animals	#Links	Longitude	Latitude	Elevation	T_mean	T_seasonality	P_ann	P_seasonality	Human_impact	T_velocity	P_velocity
M_SD_030	binary	Data unpublished, however see Jordano 1993	0.887535353451941	-0.330251039367072	5	4	11	-2.841994	37.380506	2245.469727	98	6579	695	39	40	5087.02703367536	34708.5244649799
M_SD_028	binary	Data unpublished, however see Jordano 1993	2.23724097508525	-0.0726259093260569	8	5	26	-2.75	38.083333	1365.99231	103	6671	646	36	21	4924.02542196738	29691.9786332507
M_SD_027	binary	Data unpublished, however see Jordano 1993	1.65527305156378	1.04083620230824	12	4	31	-2.866349	37.927466	1621.739014	108	6691	633	38	28	6491.08888732674	43409.5482090988
M_SD_026	binary	Data unpublished, however see Jordano 1993	0.997172317790773	-0.263803118687833	3	3	6	-3.385732	37.107992	2189.953369	79	6612	860	41	65	2155.18824993172	20619.4520658468
M_SD_025	binary	Sorensen 1981	1.82751870835119	-0.809713535545785	7	6	22	-1.333333	51.766667	135.9638519	97	4649	627	14	46	603642.996562659	5902.09739378355
M_SD_022	binary	Silva, W.R., P. De Marco, E. Hasui, and V.S.M. Gomes (2002) Patterns of fruit-frugivores interactions in two Atlantic Forest bird communities of South-eastern Brazil: implications for conservation. Pp. 423-435. In: D.J. Levey, W.R. Silva and M. Galetti (eds.) Seed dispersal and frugivory: ecology, evolution and conservation. Wallinford: CAB International.	1.23661431185546	9.5664998365091	207	110	1121	-48.406944	-24.265278	894.0762329	175	2914	1400	45	15	82006.9684197032	30524.7687648975
M_SD_021	binary	P. Jordano, unpubl.	4.50080705040758	2.35596575142515	18	28	129	-2.792725	37.9409	1567.654663	104	6706	647	37	28	6497.49081160438	38037.5614814137
M_SD_019	binary	Wheelwright, N.T., Haber, W.A., Murray, K.G., Guindon, C. 1984. Tropical fruit-eating birds and their food plants: a survey of a Costa Rican lower montane forest. Biotropica, 16: 173-192.	4.93992910192042	13.0762791160294	169	40	666	-84.8	10.3	1552.902588	188	698	2956	50	21	4119.92402492729	12012.3811029875
M_SD_018	binary	Mack, AL and Wright, DD. (1996) Notes on occurrence and feeding of birds at Crater Mountain Biological Research Station, Papua New Guinea. Emu 96: 89-101.	-0.238700866541025	-0.57039621276924	29	32	66	145.093333	-6.723333	933.3995972	210	597	2978	20	15	12122.3673123288	5341.79311042583
M_SD_017	binary	Tutin, C.E.G., Ham, R.M., White, L.J.T., Harrison, M.J.S. 1997. The primate community of the Lopテゥ Reserve, Gabon: diets, responses to fruit scarcity, and effects on biomass. American Journal of Primatology, 42: 1-24.	1.12647469922725	1.25566005119665	16	8	72	11.583333	0.166667	340.0662842	247	942	1679	68	1	61232.4862985489	83377.3274516124
M_SD_016	binary	Lambert F. (1989). Fig-eating by birds in a Malaysian lowland rain forest. J. Trop. Ecol., 5, 401-412.	3.91521777872269	6.60392141185169	24	61	500	102.283333	3.716667	74.74025726	260	500	2136	28	32	8141.04766073975	49225.0777478155
M_SD_015	binary	Kantak, G.E. 1979. Observations on some fruit-eating birds in Mexico. Auk, 96: 183-186.	2.25175007224339	-0.487048093690999	5	27	86	-89.486184	18.506978	284.1426697	246	2230	1130	58	21	285650.214166188	280328.415747329
M_SD_014	binary	Jordano P. (1985) El ciclo anual de los paseriformes frugテュvoros en el matorral mediterrテ。ual de los paseriformes frugテュvoros en el matorral mediterrテ。neo del sur de Espaテアa: importancia de su invernada y variaciones interanuales. Ardeola, 32, 69-94.	5.95895224307067	2.67528434779506	16	17	121	-6.324044	37.180449	15.88677406	181	5484	541	63	40	133025.975750054	460107.298104633
M_SD_013	binary	Hammann, A. & Curio, B. (1999) Interactions among frugivores and fleshy fruit trees in a Philippine submontane rainforest.	-3.54188092968005	13.4751451535538	36	19	197	123.183333	10.683333	934.1419678	229	554	2431	43	28	3637.73975420014	26056.3368538537
M_SD_011	binary	Snow B.K. & Snow D.W. (1988) Birds and berries, Calton, England.	1.89241558352303	-0.501031191096049	11	14	47	-1.851371	53.056889	315.3395996	86	4690	982	14	21	882403.524162087	11821.6295513245
M_SD_007	binary	Crome, F.H.J. 1975. The ecology of fruit pigeons in tropical Northern Queensland. Australian Journal of Wildlife Research, 2: 155-185.	1.73937260288602	1.3993480939635	72	7	143	146.083333	-17.85	327.8111267	236	2718	3142	75	34	72253.4710813337	44068.4742584294
M_SD_023	weighted	Noma, N. 1997. Annual fluctuations of sapfruits production and synchronization within and inter species in a warm temperate forest on Yakushima Island, Japan. Tropics, 6: 441-449.	3.07866152899508	-0.896233971485204	15	8	38	130.5	30.333333	1744.740967	112	5733	3600	44	28	39849.4863300537	66065.9245323043
M_SD_020	weighted	P. Jordano, unpubl.	6.07517650181368	3.78054044230398	25	33	150	-2.866349	37.927466	1621.739014	108	6691	633	38	28	6491.08888732674	43409.5482090988
M_SD_012	weighted	Galetti, M., Pizo, M.A. 1996. Fruit eating birds in a forest fragment in southeastern Brazil. Ararajuba, Revista Brasileira de Ornitologia, 4: 71-79.	2.48987166433161	1.75792199140325	35	29	146	-47.1	-22.816667	598.9871826	197	2402	1311	65	53	188037.794579802	91655.9951459079
M_SD_010	weighted	Snow, B.K., Snow, D.W. 1971. The feeding ecology of tanagers and honeycreepers in Trinidad. Auk, 88: 291-322.	2.75469086434943	5.14532435415207	50	14	234	-61.3	10.716667	356.4790955	243	626	2464	42	34	9933.6411402492	1964.43658367205
M_SD_009	weighted	Galetti, M., Pizo, M.A. 1996. Fruit eating birds in a forest fragment in southeastern Brazil. Ararajuba, Revista Brasileira de Ornitologia, 4: 71-79.	-0.558480608799245	1.47329310183824	7	18	38	-47.1	-22.816667	598.9871826	197	2402	1311	65	53	188037.794579802	91655.9951459079
M_SD_008	weighted	Frost, P.G.H. 1980. Fruit-frugivore interactions in a South African coastal dune forest. Pages 1179-1184 in: R. Noring (ed.). Acta XVII Congresus Internationalis Ornithologici, Deutsches Ornithologische Gessenshaft, Berlin.	2.47899121875102	-0.190596302326367	16	10	110	31.75	-28.95	55.37363052	216	2783	1083	37	71	115737.472081096	9109.36271752501
M_SD_006	weighted	Carlo et al. (2003) Avian fruit preferences across a Puerto Rican forested landscape: pattern consistency and implications for seed removal. Oecologia 134: 119-131	1.4351589611828	1.633041396847	21	15	51	-66.558611	18.308333	340.9278259	235	1247	1955	36	50	8068.93194965614	34189.9339231502
M_SD_005	weighted	Carlo et al. (2003) Avian fruit preferences across a Puerto Rican forested landscape: pattern consistency and implications for seed removal. Oecologia 134: 119-131	1.38594721682751	2.10411304999271	25	13	49	-66.591944	18.1725	1313.96106	209	1269	2392	45	50	9844.71432113911	30222.0580762191
M_SD_004	weighted	Carlo et al. (2003) Avian fruit preferences across a Puerto Rican forested landscape: pattern consistency and implications for seed removal. Oecologia 134: 119-131	2.68866756094762	-0.25095541456327	34	20	95	-66.535556	18.258333	752.2115479	231	1246	1943	39	37	6309.99685909515	19008.211655383
M_SD_003	weighted	Carlo et al. (2003) Avian fruit preferences across a Puerto Rican forested landscape: pattern consistency and implications for seed removal. Oecologia 134: 119-131	2.84013729961432	-0.357866247569761	25	16	68	-66.781944	18.296944	299.2221375	233	1202	2232	38	56	13053.9149650307	25253.6313738498
M_SD_002	weighted	Beehler, B. 1983. Frugivory and polygamy in birds of paradise. Auk, 100: 1-12.	3.12476833996616	-0.509924258726075	31	9	119	146.7	-7.266667	1071.166992	223	543	1759	26	32	13131.0570549788	5039.81978686023
M_SD_001	weighted	Baird, J.W. 1980. The selection and use of fruit by birds in an eastern forest. Wilson Bulletin 92: 63-73.	2.319507058505	-1.0762796717531	7	21	50	-74.666728	40.331926	33.29074478	114	8650	1155	14	65	436246.754287446	109728.125367353
Schleuning_et_al_2011_primary	weighted	Matthias Schleuning, Nico Bl_thgen, Martina Fl_rchinger, Julius Braun, H. Martin Schaefer, Katrin B_hning-Gaese, (2011). Specialization and interaction strength in a tropical plant-frugivore network differ among forest strata. Ecology, 92(1): 26-36.	4.50727048808418	0.63675065049946	19	71	283	34.9	0.4	1546.2	199	708	1808	41	21	39701.5060715632	22390.2790410697
Schleuning_et_al_2011_secondary	weighted	Matthias Schleuning, Nico Bl_thgen, Martina Fl_rchinger, Julius Braun, H. Martin Schaefer, Katrin B_hning-Gaese, (2011). Specialization and interaction strength in a tropical plant-frugivore network differ among forest strata. Ecology, 92(1): 26-36.	2.37091493181086	2.04523010325736	14	57	136	34.9	0.4	1546.2	199	708	1808	41	21	39701.5060715632	22390.2790410697
