# Supplementary material for: Human Impacts and Climate Change Influence Nestedness and Modularity in Food-Web and Mutualistic Networks
Source: PLoS One. 2016 Jun 20;11(6):e0157929. doi: 10.1371/journal.pone.0157929 (PMC4913940; doi:10.1371/journal.pone.0157929)
Supplement: S5 Table — See Table 1 for description of table elements. (XLS) [file pone.0157929.s005.xls]

## Sheet: Sheet1
S5 Table. Influences of explanatory variables on nestedness in island pollination networks. See Table 1 for description of table elements.
Variables	OLS				SEVM
	Estimate (full)	Estimate (best)	Estimate (averaged)	Importance	Estimate (full)	Estimate (best)	Estimate (averaged)	Importance
Richness	0.411 (0.49)		-0.199 (0.57)	0.14	0.235 (0.67)		-0.286 (0.38)	0.13
Elevation	-0.000 (1.00)		-0.165 (0.71)	0.16	1.695 (0.37)		-0.041 (0.94)	0.13
T mean	-0.459 (0.53)		-0.215 (0.57)	0.14	-0.158 (0.82)		-0.215 (0.57)	0.10
T seasonality	-0.450 (0.51)		-0.350 (0.26)	0.23	-0.071 (0.91)		-0.367 (0.23)	0.20
P ann	-0.498 (0.37)		-0.363 (0.24)	0.25	-0.437 (0.39)		-0.373 (0.23)	0.21
P seasonality	-0.766 (0.52)		-0.352 (0.35)	0.21	-1.911 (0.20)		-0.426 (0.28)	0.21
Human impact	0.708 (0.21)		0.409 (0.19)	0.30	0.867 (0.13)		0.410 (0.20)	0.25
T velocity	-0.425 (0.69)		0.319 (0.40)	0.20	0.198 (0.85)		0.377 (0.31)	0.19
P velocity	0.254 (0.64)		-0.196 (0.55)	0.13	0.505 (0.36)		-0.182 (0.58)	0.10
Moran's I	-0.34 (0.13)				-0.70 (0.41)
R2	0.55 (0.70)				0.71 (0.55)
