# Supplementary material for: Human Impacts and Climate Change Influence Nestedness and Modularity in Food-Web and Mutualistic Networks
Source: PLoS One. 2016 Jun 20;11(6):e0157929. doi: 10.1371/journal.pone.0157929 (PMC4913940; doi:10.1371/journal.pone.0157929)
Supplement: S6 Table — See Table 1 for description of table elements. (XLS) [file pone.0157929.s006.xls]

## Sheet: Sheet1
S6 Table. Influences of explanatory variables on modularity in pollination mainland networks. See Table 1 for description of table elements.
Variables	OLS				SEVM
	Estimate (full)	Estimate (best)	Estimate (averaged)	Importance	Estimate (full)	Estimate (best)	Estimate (averaged)	Importance
Richness	0.755 (<0.01)	0.767 (<0.01)	0.759 (<0.01)	1.00	0.684 (<0.01)	0.682 (<0.01)	0.677 (<0.01)	1.00
Elevation	0.159 (0.30)		0.083 (0.51)	0.26	0.344 (<0.01)	0.330 (<0.01)	0.288 (0.01)	0.93
T mean	0.050 (0.83)		0.136 (0.40)	0.31	0.024 (0.88)		0.016 (0.88)	0.13
T seasonality	-0.087 (0.72)		-0.123 (0.43)	0.30	-0.038 (0.82)		-0.004 (0.97)	0.13
P ann	0.253 (0.07)	0.252 (0.01)	0.253 (0.03)	0.76	0.270 (0.01)	0.301 (<0.01)	0.294 (<0.01)	0.99
P seasonality	0.013 (0.93)		0.015 (0.91)	0.22	-0.124 (0.28)		-0.145 (0.14)	0.37
Human impact	-0.362 (0.01)	-0.313 (<0.01)	-0.345 (<0.01)	0.97	-0.371 (<0.01)	-0.319 (<0.01)	-0.326 (<0.01)	1.00
T velocity	0.148 (0.37)		0.055 (0.68)	0.22	0.157 (0.20)	0.209 (0.04)	0.197 (0.07)	0.51
P velocity	0.165 (0.14)		0.149 (0.16)	0.45	0.421 (<0.01)	0.399 (<0.01)	0.415 (<0.01)	1.00
Moran's I	0.29 (0.01)	0.28 (0.03)			-0.25 (0.50)	-0.13 (0.40)
R2	0.67 (<0.01)	0.63 (<0.01)			0.87 (<0.01)	0.87 (<0.01)
