# Supplementary material for: Human Impacts and Climate Change Influence Nestedness and Modularity in Food-Web and Mutualistic Networks
Source: PLoS One. 2016 Jun 20;11(6):e0157929. doi: 10.1371/journal.pone.0157929 (PMC4913940; doi:10.1371/journal.pone.0157929)
Supplement: S7 Table — See Table 1 for description of table elements. (XLS) [file pone.0157929.s007.xls]

## Sheet: Sheet1
S7 Table. Influences of explanatory variables on modularity in island pollination networks. See Table 1 for description of table elements.
Variables	OLS				SEVM
	Estimate (full)	Estimate (best)	Estimate (averaged)	Importance	Estimate (full)	Estimate (best)	Estimate (averaged)	Importance
Richness	0.263 (0.43)	0.747 (<0.01)	0.723 (<0.01)	0.82	-1.761 (0.23)		-0.349 (0.30)	0.08
Elevation	0.911 (0.28)		0.224 (0.39)	0.17	-0.105 (0.91)		0.106 (0.52)	0.03
T mean	0.920 (0.06)		0.261 (0.52)	0.13	5.417 (0.12)	1.803 (<0.01)	1.838 (<0.01)	0.97
T seasonality	0.796 (0.07)		0.499 (0.15)	0.28	-0.455 (0.59)		0.120 (0.58)	0.04
P ann	0.055 (0.85)		0.172 (0.48)	0.13	-0.395 (0.38)		-0.105 (0.56)	0.03
P seasonality	-0.422 (0.52)		0.133 (0.63)	0.13	-0.216 (0.74)		0.097 (0.53)	0.03
Human impact	-0.417 (0.19)		-0.264 (0.36)	0.17	-4.337 (0.14)	-1.419 (<0.01)	-1.444 (<0.01)	0.97
T velocity	0.234 (0.70)		-0.234 (0.34)	0.18	0.096 (0.87)		-0.053 (0.75)	0.02
P velocity	-0.627 (0.08)		-0.240 (0.47)	0.14	1.192 (0.34)			0.02
Moran's I	-0.91 (0.73)	-0.16 (0.53)			-0.98 (0.67)	-0.64 (0.93)
R2	0.86 (0.09)	0.56 (<0.01)			0.93 (0.15)	0.83 (<0.01)
