# Supplementary material for: Human Impacts and Climate Change Influence Nestedness and Modularity in Food-Web and Mutualistic Networks
Source: PLoS One. 2016 Jun 20;11(6):e0157929. doi: 10.1371/journal.pone.0157929 (PMC4913940; doi:10.1371/journal.pone.0157929)
Supplement: S8 Table — See Table 1 for description of table elements. (XLS) [file pone.0157929.s008.xls]

## Sheet: Sheet1
S8 Table. Influences of explanatory variables on nestedness in seed-dispersal networks. See Table 1 for description of table elements.
Variables	OLS				SEVM
	Estimate (full)	Estimate (best)	Estimate (average)	Importance	Estimate (full)	Estimate (best)	Estimate (average)	Importance
Richness	0.220 (0.36)		0.170 (0.42)	0.27	0.247 (0.35)		0.165 (0.45)	0.20
Elevation	0.066 (0.89)		0.003 (0.99)	0.20	0.193 (0.73)		0.018 (0.94)	0.15
T mean	0.430 (0.63)		-0.023 (0.95)	0.22	0.636 (0.53)		-0.063 (0.85)	0.18
T seasonality	0.538 (0.47)		0.243 (0.41)	0.29	0.724 (0.42)		0.266 (0.37)	0.25
P ann	-0.124 (0.66)		-0.155 (0.49)	0.25	-0.101 (0.74)		-0.159 (0.49)	0.19
P seasonality	-0.079 (0.81)		-0.002 (0.99)	0.20	-0.195 (0.61)		-0.015 (0.95)	0.15
Human impact	-0.077 (0.75)		-0.064 (0.76)	0.20	-0.066 (0.81)		-0.056 (0.80)	0.15
T velocity	0.009 (0.98)		-0.001 (1.00)	0.19	0.119 (0.78)		0.014 (0.95)	0.14
P velocity	0.013 (0.97)		0.129 (0.56)	0.23	0.067 (0.88)		0.178 (0.46)	0.20
Moran's I	-0.40 (0.81)				-0.43 (0.83)
R2	0.11 (0.98)				0.13 (0.99)
